# Supplementary material for: New Deep Learning Model to Estimate Ozone Concentrations Found Worrying Exposure Level over Eastern China
Source: Int J Environ Res Public Health. 2022 Jun 11;19(12):7186. doi: 10.3390/ijerph19127186 (PMC9223487; doi:10.3390/ijerph19127186)
Supplement: Supplementary file 1 [file ijerph-19-07186-s001.zip]

Archive with 1 entries (1 files):
- ijerph-1752282-supplementary.pdf
